# Supplementary material for: Wearable Technologies for Pediatric Patients with Surgical Infections—More than Counting Steps?
Source: Biosensors (Basel). 2022 Aug 12;12(8):634. doi: 10.3390/bios12080634 (PMC9405945; doi:10.3390/bios12080634)
Supplement: Supplementary file 1 [file biosensors-12-00634-s001.zip]

Archive with 1 entries (1 files):
- biosensors-1821909-supplementary.pdf
